# Supplementary material for: Differences in Density Dependence among Tree Mycorrhizal Types Affect Tree Species Diversity and Relative Growth Rates
Source: Plants (Basel). 2022 Sep 7;11(18):2340. doi: 10.3390/plants11182340 (PMC9505969; doi:10.3390/plants11182340)
Supplement: Supplementary file 1 [file plants-11-02340-s001.zip]

Archive with 1 entries (1 files):
- plants-1883552-supplementary.pdf
